# Supplementary material for: Screening for Hypoglycaemia Risk and Medication Changes in Diabetes Patients Using Pharmacy Dispensing Data
Source: J Clin Med. 2024 Sep 30;13(19):5855. doi: 10.3390/jcm13195855 (PMC11477424; doi:10.3390/jcm13195855)
Supplement: Supplementary file 1 [file jcm-13-05855-s001.zip]

Archive with 1 entries (1 files):
- jcm-3186457-supplementary.pdf
